# Supplementary material for: Epistatic Interactions Between Mutations of Deoxyribonuclease 1-Like 3 and the Inhibitory Fc Gamma Receptor IIB Result in Very Early and Massive Autoantibodies Against Double-Stranded DNA
Source: Front Immunol. 2018 Jul 5;9:1551. doi: 10.3389/fimmu.2018.01551 (PMC6041390; doi:10.3389/fimmu.2018.01551)
Supplement: Supplementary file 2 [file data_sheet_2.xlsx]

## Sheet: Sheet1
primers for quantitative RT-PCR
Dnase1l3_fwd		TCC CCT TGC ACA CAA CTC CCG A
Dnase1l3_rev		AAC GGG GAA CCA CGG AGT TGA C
HPRT_fwd		CAC AGG ACT AGA ACA CCT GC
HPRT_rev		GCT GGT GAA AAG GAC CTC T
primers for screening of homologous recombination
GF3		GAA CAT TGC CAA GCT CAT CAA CTC TCA G
		5´of left arm
GF4		GTC ACT CCA TTA CCA TCA TCA CTC AGC TC
		5´of left arm
GR2		GGT AAG AAA AGC TAG AAG GTG GAG
		3´of right arm
GR3		CTA CCT AGC ACA ACT CCT GGT ACA CTG
		3´of right arm
LAR3		CAC AAC GGG TTC TGT TAG TCC
		intron rev
RAF3		CAC ACC TCC CCC TGA ACC TGA AA
		SV40 polyA forw
primers for genotyping of mice
TW1442_forw		CTC CTG ACT ATG GCG CTT GGA
TW1437_rev		CAC AAC GGG TTC TTC TGT TAG TCC
	product: knockout first	306 bp
TW1442_forw		CTC CTG ACT ATG GCG CTT GGA
TW1443_rev		CTG AC TCC ATG ACA GGC TGC AA
	product: exon 2 del	580 bp
TW1442_forw		CTC CTG ACT ATG GCG CTT GGA
TW1443_rev		CTG AC TCC ATG ACA GGC TGC AA
	product: wt allele	451 bp
primers amplification of immunoglobulin V region genes
Vkappa_forw		GAC ATT CAG CTG ACC CAG TCT CCA
kappa constant_rev		GAT GGT GGG AAG ATG GAT ACA GTT
VH_forw		AGG TSM ARC TGC AGS AGT CWG G
Cgamma_rev		GGA CAG GGA TCC AGA GTT CC
Rosa26 EYFP fwd		GACCACTACCAGCAGAACAC
		within EYFP cDNA; Srinivas et al., 2001
Rosa26 WT rev		CCAGATGACTACCTATCCTC
		180bp downstream integration site
	product:	~650bp KI allele
Rosa26 Confetti fwd		GAATTAATTCCGGTATAACTTCG
		in Confetti construct, directly after mCerulean; Snippert et al., current manuscript
Rosa26 WT rev		CCAGATGACTACCTATCCTC
		180bp downstream integration site
	product:	~300bp KI allele
